# Supplementary material for: Optical-Quality Assessment of a Miniaturized Intraocular Telescope
Source: J Clin Med. 2023 May 10;12(10):3375. doi: 10.3390/jcm12103375 (PMC10219409; doi:10.3390/jcm12103375)
Supplement: Supplementary file 1 [file jcm-12-03375-s001.zip]

Archive with 1 entries (1 files):
- jcm-2308226-supplementary.pdf
